# Supplementary material for: N-Acetyl cysteine exhibits antimicrobial and anti-virulence activity against Salmonella enterica
Source: PLoS One. 2025 Jan 7;20(1):e0313508. doi: 10.1371/journal.pone.0313508 (PMC11706409; doi:10.1371/journal.pone.0313508)
Supplement: S1 Table — All the modifying single nucleotide polymorphisms (SNPs) between wild type and evolved strains are listed with their potential effect on bacterial virulence. (XLSX) [file pone.0313508.s001.xlsx]

## Sheet: snpEff_genes
ES_LB1
#GeneName	GeneId	TranscriptId	BioType	variants_impact_LOW	variants_impact_MODIFIER	variants_effect_DOWNSTREAM	variants_effect_SYNONYMOUS_CODING	variants_effect_UPSTREAM				Function
EIL76_15375	gene-EIL76_15375	TRANSCRIPT_gene-EIL76_15375	protein_coding	0	1	0	0	1				hypothetical protein		Salmonella phage P22 (Bacteriophage P22)
EIL76_15380	gene-EIL76_15380	TRANSCRIPT_gene-EIL76_15380	protein_coding	0	1	0	0	1				Host initiation/DNA replication/repair	Surface presentation of antigens protein SpaO
EIL76_15385	gene-EIL76_15385	TRANSCRIPT_gene-EIL76_15385	protein_coding	0	1	0	0	1				Transcriptional regulation		pfam
EIL76_15390	gene-EIL76_15390	TRANSCRIPT_gene-EIL76_15390	protein_coding	0	2	0	0	2				Virulence/Pathogenicity/flagellar system
EIL76_15395	gene-EIL76_15395	TRANSCRIPT_gene-EIL76_15395	protein_coding	0	2	0	0	2				Metabolism		Virulence protein MsgA
EIL76_15400	gene-EIL76_15400	TRANSCRIPT_gene-EIL76_15400	protein_coding	0	2	0	0	2				Other
EIL76_15405	gene-EIL76_15405	TRANSCRIPT_gene-EIL76_15405	protein_coding	0	2	0	0	2				Other
EIL76_15410	gene-EIL76_15410	TRANSCRIPT_gene-EIL76_15410	protein_coding	0	2	0	0	2
EIL76_15415	gene-EIL76_15415	TRANSCRIPT_gene-EIL76_15415	protein_coding	0	2	0	0	2
EIL76_15420	gene-EIL76_15420	TRANSCRIPT_gene-EIL76_15420	protein_coding	0	2	0	0	2
EIL76_15425	gene-EIL76_15425	TRANSCRIPT_gene-EIL76_15425	protein_coding	0	2	1	0	1
EIL76_15430	gene-EIL76_15430	TRANSCRIPT_gene-EIL76_15430	protein_coding	0	2	1	0	1
EIL76_15435	gene-EIL76_15435	TRANSCRIPT_gene-EIL76_15435	protein_coding	0	2	1	0	1
EIL76_15440	gene-EIL76_15440	TRANSCRIPT_gene-EIL76_15440	protein_coding	1	1	0	1	1
EIL76_15445	gene-EIL76_15445	TRANSCRIPT_gene-EIL76_15445	protein_coding	0	2	0	0	2
EIL76_15450	gene-EIL76_15450	TRANSCRIPT_gene-EIL76_15450	protein_coding	0	2	0	0	2
EIL76_15455	gene-EIL76_15455	TRANSCRIPT_gene-EIL76_15455	protein_coding	0	2	0	0	2
EIL76_15460	gene-EIL76_15460	TRANSCRIPT_gene-EIL76_15460	protein_coding	0	2	0	0	2
EIL76_15465	gene-EIL76_15465	TRANSCRIPT_gene-EIL76_15465	protein_coding	0	1	0	0	1
ES_LB2
#GeneName	GeneId	TranscriptId	BioType	variants_impact_HIGH	variants_impact_LOW	variants_impact_MODIFIER	variants_effect_DOWNSTREAM	variants_effect_STOP_LOST	variants_effect_SYNONYMOUS_CODING	variants_effect_UPSTREAM
EIL76_15185	gene-EIL76_15185	TRANSCRIPT_gene-EIL76_15185	protein_coding	0	0	1	1	0	0	0
EIL76_15190	gene-EIL76_15190	TRANSCRIPT_gene-EIL76_15190	protein_coding	0	0	1	1	0	0	0
EIL76_15195	gene-EIL76_15195	TRANSCRIPT_gene-EIL76_15195	protein_coding	0	0	1	1	0	0	0
EIL76_15205	gene-EIL76_15205	TRANSCRIPT_gene-EIL76_15205	protein_coding	0	0	1	0	0	0	1
EIL76_15215	gene-EIL76_15215	TRANSCRIPT_gene-EIL76_15215	protein_coding	0	0	1	0	0	0	1
EIL76_15220	gene-EIL76_15220	TRANSCRIPT_gene-EIL76_15220	protein_coding	0	1	0	0	0	1	0
EIL76_15225	gene-EIL76_15225	TRANSCRIPT_gene-EIL76_15225	protein_coding	0	0	1	1	0	0	0
EIL76_15230	gene-EIL76_15230	TRANSCRIPT_gene-EIL76_15230	protein_coding	0	0	1	1	0	0	0
EIL76_15375	gene-EIL76_15375	TRANSCRIPT_gene-EIL76_15375	protein_coding	0	0	2	0	0	0	2
EIL76_15380	gene-EIL76_15380	TRANSCRIPT_gene-EIL76_15380	protein_coding	0	0	2	0	0	0	2
EIL76_15385	gene-EIL76_15385	TRANSCRIPT_gene-EIL76_15385	protein_coding	0	0	2	0	0	0	2
EIL76_15390	gene-EIL76_15390	TRANSCRIPT_gene-EIL76_15390	protein_coding	0	0	3	0	0	0	3
EIL76_15395	gene-EIL76_15395	TRANSCRIPT_gene-EIL76_15395	protein_coding	0	0	3	0	0	0	3
EIL76_15400	gene-EIL76_15400	TRANSCRIPT_gene-EIL76_15400	protein_coding	0	0	3	0	0	0	3
EIL76_15405	gene-EIL76_15405	TRANSCRIPT_gene-EIL76_15405	protein_coding	0	0	3	0	0	0	3
EIL76_15410	gene-EIL76_15410	TRANSCRIPT_gene-EIL76_15410	protein_coding	0	0	3	0	0	0	3
EIL76_15415	gene-EIL76_15415	TRANSCRIPT_gene-EIL76_15415	protein_coding	0	0	3	0	0	0	3
EIL76_15420	gene-EIL76_15420	TRANSCRIPT_gene-EIL76_15420	protein_coding	0	0	3	0	0	0	3
EIL76_15425	gene-EIL76_15425	TRANSCRIPT_gene-EIL76_15425	protein_coding	0	1	2	1	0	1	1
EIL76_15430	gene-EIL76_15430	TRANSCRIPT_gene-EIL76_15430	protein_coding	1	0	2	1	1	0	1
EIL76_15435	gene-EIL76_15435	TRANSCRIPT_gene-EIL76_15435	protein_coding	0	0	3	1	0	0	2
EIL76_15440	gene-EIL76_15440	TRANSCRIPT_gene-EIL76_15440	protein_coding	0	1	2	0	0	1	2
EIL76_15445	gene-EIL76_15445	TRANSCRIPT_gene-EIL76_15445	protein_coding	0	0	3	0	0	0	3
EIL76_15450	gene-EIL76_15450	TRANSCRIPT_gene-EIL76_15450	protein_coding	0	0	3	0	0	0	3
EIL76_15455	gene-EIL76_15455	TRANSCRIPT_gene-EIL76_15455	protein_coding	0	0	3	0	0	0	3
EIL76_15460	gene-EIL76_15460	TRANSCRIPT_gene-EIL76_15460	protein_coding	0	0	3	0	0	0	3
EIL76_15465	gene-EIL76_15465	TRANSCRIPT_gene-EIL76_15465	protein_coding	0	0	1	0	0	0	1
gene-EIL76_00220	null	gene-EIL76_15200	pseudogene	0	0	1	0	0	0	1
gene-EIL76_00220	null	gene-EIL76_15210	pseudogene	0	0	1	1	0	0	0
ES_LB3
#GeneName	GeneId	TranscriptId	BioType	variants_impact_LOW	variants_impact_MODIFIER	variants_effect_DOWNSTREAM	variants_effect_SYNONYMOUS_CODING	variants_effect_UPSTREAM
EIL76_15185	gene-EIL76_15185	TRANSCRIPT_gene-EIL76_15185	protein_coding	0	1	1	0	0
EIL76_15190	gene-EIL76_15190	TRANSCRIPT_gene-EIL76_15190	protein_coding	0	1	1	0	0
EIL76_15195	gene-EIL76_15195	TRANSCRIPT_gene-EIL76_15195	protein_coding	0	1	1	0	0
EIL76_15205	gene-EIL76_15205	TRANSCRIPT_gene-EIL76_15205	protein_coding	0	1	0	0	1
EIL76_15215	gene-EIL76_15215	TRANSCRIPT_gene-EIL76_15215	protein_coding	0	1	0	0	1
EIL76_15220	gene-EIL76_15220	TRANSCRIPT_gene-EIL76_15220	protein_coding	1	0	0	1	0
EIL76_15225	gene-EIL76_15225	TRANSCRIPT_gene-EIL76_15225	protein_coding	0	1	1	0	0
EIL76_15230	gene-EIL76_15230	TRANSCRIPT_gene-EIL76_15230	protein_coding	0	1	1	0	0
EIL76_15375	gene-EIL76_15375	TRANSCRIPT_gene-EIL76_15375	protein_coding	0	1	0	0	1
EIL76_15380	gene-EIL76_15380	TRANSCRIPT_gene-EIL76_15380	protein_coding	0	1	0	0	1
EIL76_15385	gene-EIL76_15385	TRANSCRIPT_gene-EIL76_15385	protein_coding	0	1	0	0	1
EIL76_15390	gene-EIL76_15390	TRANSCRIPT_gene-EIL76_15390	protein_coding	0	1	0	0	1
EIL76_15395	gene-EIL76_15395	TRANSCRIPT_gene-EIL76_15395	protein_coding	0	1	0	0	1
EIL76_15400	gene-EIL76_15400	TRANSCRIPT_gene-EIL76_15400	protein_coding	0	1	0	0	1
EIL76_15405	gene-EIL76_15405	TRANSCRIPT_gene-EIL76_15405	protein_coding	0	1	0	0	1
EIL76_15410	gene-EIL76_15410	TRANSCRIPT_gene-EIL76_15410	protein_coding	0	1	0	0	1
EIL76_15415	gene-EIL76_15415	TRANSCRIPT_gene-EIL76_15415	protein_coding	0	1	0	0	1
EIL76_15420	gene-EIL76_15420	TRANSCRIPT_gene-EIL76_15420	protein_coding	0	1	0	0	1
EIL76_15425	gene-EIL76_15425	TRANSCRIPT_gene-EIL76_15425	protein_coding	0	1	1	0	0
EIL76_15430	gene-EIL76_15430	TRANSCRIPT_gene-EIL76_15430	protein_coding	0	1	1	0	0
EIL76_15435	gene-EIL76_15435	TRANSCRIPT_gene-EIL76_15435	protein_coding	0	1	0	0	1
EIL76_15440	gene-EIL76_15440	TRANSCRIPT_gene-EIL76_15440	protein_coding	0	1	0	0	1
EIL76_15445	gene-EIL76_15445	TRANSCRIPT_gene-EIL76_15445	protein_coding	0	1	0	0	1
EIL76_15450	gene-EIL76_15450	TRANSCRIPT_gene-EIL76_15450	protein_coding	0	1	0	0	1
EIL76_15455	gene-EIL76_15455	TRANSCRIPT_gene-EIL76_15455	protein_coding	0	1	0	0	1
EIL76_15460	gene-EIL76_15460	TRANSCRIPT_gene-EIL76_15460	protein_coding	0	1	0	0	1
gene-EIL76_00220	null	gene-EIL76_15200	pseudogene	0	1	0	0	1
gene-EIL76_00220	null	gene-EIL76_15210	pseudogene	0	1	1	0	0
ES_M9-1
#GeneName	GeneId	TranscriptId	BioType	variants_impact_HIGH	variants_impact_LOW	variants_impact_MODIFIER	variants_effect_DOWNSTREAM	variants_effect_STOP_LOST	variants_effect_SYNONYMOUS_CODING	variants_effect_UPSTREAM
EIL76_15375	gene-EIL76_15375	TRANSCRIPT_gene-EIL76_15375	protein_coding	0	0	1	0	0	0	1
EIL76_15380	gene-EIL76_15380	TRANSCRIPT_gene-EIL76_15380	protein_coding	0	0	1	0	0	0	1
EIL76_15385	gene-EIL76_15385	TRANSCRIPT_gene-EIL76_15385	protein_coding	0	0	1	0	0	0	1
EIL76_15390	gene-EIL76_15390	TRANSCRIPT_gene-EIL76_15390	protein_coding	0	0	2	0	0	0	2
EIL76_15395	gene-EIL76_15395	TRANSCRIPT_gene-EIL76_15395	protein_coding	0	0	2	0	0	0	2
EIL76_15400	gene-EIL76_15400	TRANSCRIPT_gene-EIL76_15400	protein_coding	0	0	2	0	0	0	2
EIL76_15405	gene-EIL76_15405	TRANSCRIPT_gene-EIL76_15405	protein_coding	0	0	2	0	0	0	2
EIL76_15410	gene-EIL76_15410	TRANSCRIPT_gene-EIL76_15410	protein_coding	0	0	2	0	0	0	2
EIL76_15415	gene-EIL76_15415	TRANSCRIPT_gene-EIL76_15415	protein_coding	0	0	2	0	0	0	2
EIL76_15420	gene-EIL76_15420	TRANSCRIPT_gene-EIL76_15420	protein_coding	0	0	2	0	0	0	2
EIL76_15425	gene-EIL76_15425	TRANSCRIPT_gene-EIL76_15425	protein_coding	0	1	1	0	0	1	1
EIL76_15430	gene-EIL76_15430	TRANSCRIPT_gene-EIL76_15430	protein_coding	1	0	1	0	1	0	1
EIL76_15435	gene-EIL76_15435	TRANSCRIPT_gene-EIL76_15435	protein_coding	0	0	2	1	0	0	1
EIL76_15440	gene-EIL76_15440	TRANSCRIPT_gene-EIL76_15440	protein_coding	0	1	1	0	0	1	1
EIL76_15445	gene-EIL76_15445	TRANSCRIPT_gene-EIL76_15445	protein_coding	0	0	2	0	0	0	2
EIL76_15450	gene-EIL76_15450	TRANSCRIPT_gene-EIL76_15450	protein_coding	0	0	2	0	0	0	2
EIL76_15455	gene-EIL76_15455	TRANSCRIPT_gene-EIL76_15455	protein_coding	0	0	2	0	0	0	2
EIL76_15460	gene-EIL76_15460	TRANSCRIPT_gene-EIL76_15460	protein_coding	0	0	2	0	0	0	2
EIL76_15465	gene-EIL76_15465	TRANSCRIPT_gene-EIL76_15465	protein_coding	0	0	1	0	0	0	1
ES_M9-2
#GeneName	GeneId	TranscriptId	BioType	variants_impact_MODERATE	variants_impact_MODIFIER	variants_effect_DOWNSTREAM	variants_effect_NON_SYNONYMOUS_CODING	variants_effect_UPSTREAM
EIL76_03035	gene-EIL76_03035	TRANSCRIPT_gene-EIL76_03035	protein_coding	0	1	1	0	0
EIL76_03040	gene-EIL76_03040	TRANSCRIPT_gene-EIL76_03040	protein_coding	0	1	1	0	0
EIL76_03065	gene-EIL76_03065	TRANSCRIPT_gene-EIL76_03065	protein_coding	0	1	0	0	1
EIL76_03075	gene-EIL76_03075	TRANSCRIPT_gene-EIL76_03075	protein_coding	0	1	0	0	1
EIL76_15375	gene-EIL76_15375	TRANSCRIPT_gene-EIL76_15375	protein_coding	0	1	0	0	1
EIL76_15380	gene-EIL76_15380	TRANSCRIPT_gene-EIL76_15380	protein_coding	0	1	0	0	1
EIL76_15385	gene-EIL76_15385	TRANSCRIPT_gene-EIL76_15385	protein_coding	0	1	0	0	1
EIL76_15390	gene-EIL76_15390	TRANSCRIPT_gene-EIL76_15390	protein_coding	0	1	0	0	1
EIL76_15395	gene-EIL76_15395	TRANSCRIPT_gene-EIL76_15395	protein_coding	0	1	0	0	1
EIL76_15400	gene-EIL76_15400	TRANSCRIPT_gene-EIL76_15400	protein_coding	0	1	0	0	1
EIL76_15405	gene-EIL76_15405	TRANSCRIPT_gene-EIL76_15405	protein_coding	0	1	0	0	1
EIL76_15410	gene-EIL76_15410	TRANSCRIPT_gene-EIL76_15410	protein_coding	0	1	0	0	1
EIL76_15415	gene-EIL76_15415	TRANSCRIPT_gene-EIL76_15415	protein_coding	0	1	0	0	1
EIL76_15420	gene-EIL76_15420	TRANSCRIPT_gene-EIL76_15420	protein_coding	0	1	0	0	1
EIL76_15425	gene-EIL76_15425	TRANSCRIPT_gene-EIL76_15425	protein_coding	0	1	1	0	0
EIL76_15430	gene-EIL76_15430	TRANSCRIPT_gene-EIL76_15430	protein_coding	0	1	1	0	0
EIL76_15435	gene-EIL76_15435	TRANSCRIPT_gene-EIL76_15435	protein_coding	0	1	0	0	1
EIL76_15440	gene-EIL76_15440	TRANSCRIPT_gene-EIL76_15440	protein_coding	0	1	0	0	1
EIL76_15445	gene-EIL76_15445	TRANSCRIPT_gene-EIL76_15445	protein_coding	0	1	0	0	1
EIL76_15450	gene-EIL76_15450	TRANSCRIPT_gene-EIL76_15450	protein_coding	0	1	0	0	1
EIL76_15455	gene-EIL76_15455	TRANSCRIPT_gene-EIL76_15455	protein_coding	0	1	0	0	1
EIL76_15460	gene-EIL76_15460	TRANSCRIPT_gene-EIL76_15460	protein_coding	0	1	0	0	1
EIL76_22920	gene-EIL76_22920	TRANSCRIPT_gene-EIL76_22920	protein_coding	0	1	0	0	1
EIL76_22930	gene-EIL76_22930	TRANSCRIPT_gene-EIL76_22930	protein_coding	0	1	0	0	1
EIL76_22940	gene-EIL76_22940	TRANSCRIPT_gene-EIL76_22940	protein_coding	0	1	1	0	0
EIL76_22955	gene-EIL76_22955	TRANSCRIPT_gene-EIL76_22955	protein_coding	0	1	1	0	0
EIL76_22965	gene-EIL76_22965	TRANSCRIPT_gene-EIL76_22965	protein_coding	0	1	1	0	0
EIL76_22970	gene-EIL76_22970	TRANSCRIPT_gene-EIL76_22970	protein_coding	0	1	0	0	1
argB	gene-EIL76_22960	TRANSCRIPT_gene-EIL76_22960	protein_coding	0	1	1	0	0
exon-EIL76_03050-1	GENE_exon-EIL76_03050-1	rna-EIL76_03050		0	1	1	0	0
fabR	gene-EIL76_22935	TRANSCRIPT_gene-EIL76_22935	protein_coding	0	1	0	0	1
garK	gene-EIL76_03045	TRANSCRIPT_gene-EIL76_03045	protein_coding	0	1	1	0	0
gene-EIL76_00220	null	gene-EIL76_03055	pseudogene	0	1	0	0	1
gene-EIL76_00220	null	gene-EIL76_22950	pseudogene	0	1	1	0	0
oxyR	gene-EIL76_22945	TRANSCRIPT_gene-EIL76_22945	protein_coding	1	0	0	1	0
pflB	gene-EIL76_03080	TRANSCRIPT_gene-EIL76_03080	protein_coding	0	1	0	0	1
tdcA	gene-EIL76_03060	TRANSCRIPT_gene-EIL76_03060	protein_coding	0	1	0	0	1
tdcC	gene-EIL76_03070	TRANSCRIPT_gene-EIL76_03070	protein_coding	0	1	0	0	1
trmA	gene-EIL76_22925	TRANSCRIPT_gene-EIL76_22925	protein_coding	0	1	1	0	0
ES_M9-3
#GeneName	GeneId	TranscriptId	BioType	variants_impact_HIGH	variants_impact_LOW	variants_impact_MODIFIER	variants_effect_DOWNSTREAM	variants_effect_STOP_LOST	variants_effect_SYNONYMOUS_CODING	variants_effect_UPSTREAM
EIL76_15375	gene-EIL76_15375	TRANSCRIPT_gene-EIL76_15375	protein_coding	0	0	2	0	0	0	2
EIL76_15380	gene-EIL76_15380	TRANSCRIPT_gene-EIL76_15380	protein_coding	0	0	2	0	0	0	2
EIL76_15385	gene-EIL76_15385	TRANSCRIPT_gene-EIL76_15385	protein_coding	0	0	2	0	0	0	2
EIL76_15390	gene-EIL76_15390	TRANSCRIPT_gene-EIL76_15390	protein_coding	0	0	3	0	0	0	3
EIL76_15395	gene-EIL76_15395	TRANSCRIPT_gene-EIL76_15395	protein_coding	0	0	3	0	0	0	3
EIL76_15400	gene-EIL76_15400	TRANSCRIPT_gene-EIL76_15400	protein_coding	0	0	3	0	0	0	3
EIL76_15405	gene-EIL76_15405	TRANSCRIPT_gene-EIL76_15405	protein_coding	0	0	3	0	0	0	3
EIL76_15410	gene-EIL76_15410	TRANSCRIPT_gene-EIL76_15410	protein_coding	0	0	3	0	0	0	3
EIL76_15415	gene-EIL76_15415	TRANSCRIPT_gene-EIL76_15415	protein_coding	0	0	3	0	0	0	3
EIL76_15420	gene-EIL76_15420	TRANSCRIPT_gene-EIL76_15420	protein_coding	0	0	3	0	0	0	3
EIL76_15425	gene-EIL76_15425	TRANSCRIPT_gene-EIL76_15425	protein_coding	0	1	2	1	0	1	1
EIL76_15430	gene-EIL76_15430	TRANSCRIPT_gene-EIL76_15430	protein_coding	1	0	2	1	1	0	1
EIL76_15435	gene-EIL76_15435	TRANSCRIPT_gene-EIL76_15435	protein_coding	0	0	3	1	0	0	2
EIL76_15440	gene-EIL76_15440	TRANSCRIPT_gene-EIL76_15440	protein_coding	0	1	2	0	0	1	2
EIL76_15445	gene-EIL76_15445	TRANSCRIPT_gene-EIL76_15445	protein_coding	0	0	3	0	0	0	3
EIL76_15450	gene-EIL76_15450	TRANSCRIPT_gene-EIL76_15450	protein_coding	0	0	3	0	0	0	3
EIL76_15455	gene-EIL76_15455	TRANSCRIPT_gene-EIL76_15455	protein_coding	0	0	3	0	0	0	3
EIL76_15460	gene-EIL76_15460	TRANSCRIPT_gene-EIL76_15460	protein_coding	0	0	3	0	0	0	3
EIL76_15465	gene-EIL76_15465	TRANSCRIPT_gene-EIL76_15465	protein_coding	0	0	1	0	0	0	1

## Sheet: meaning conversion
Sample name
ES_LB1	Evolved strain grown in LB medium (replicate 1)
ES_LB2	Evolved strain grown in LB medium (replicate 2)
ES_LB3	Evolved strain grown in LB medium (replicate 3)
ES_M9-1	Evolved strain grown in mineral medium (replicate 1
ES_M9-2	Evolved strain grown in mineral medium (replicate 2)
ES_M9-3	Evolved strain grown in mineral medium (replicate 3)
WT	Wild type
Variant impact:
LOW	Assumed to be mostly harmless or unlikely to change protein behavior.
MODIFIER	Usually non-coding variants or variants affecting non-coding genes, where predictions are difficult or there is no evidence of impact.
Moderate	A non-disruptive variant that might change protein effectiveness.
High	The variant is assumed to have high (disruptive) impact in the protein, probably causing protein truncation, loss of function or triggering nonsense mediated decay.
